# Supplementary material for: Associations between graduated driver licensing and road trauma reductions in a later licensing age jurisdiction: Queensland, Australia
Source: PLoS One. 2018 Sep 25;13(9):e0204107. doi: 10.1371/journal.pone.0204107 (PMC6155503; doi:10.1371/journal.pone.0204107)
Supplement: S1 Dataset — (CSV) [file pone.0204107.s001.csv]

Month_of_crash	All_novice_driver_crashes	All_novice_Fatal_and_serious_cra	Night_time_crashes	Night_time__Fatal_and_serious_cr	Single_vehicle_Crashes	Single_vehicle__Fatal_and_seriou	Passenger_crashes	Passenger__Fatal_and_serious_cra	Alcohol_crashes	Alcohol__Fatal_and_serious_crash	Number_of_Novice_Licences	Number_of_all_crashes	Number_of_all_fatal_and_serious	Pred_Novice_Licenses	P_licence_crashes	P_licence_KSI_crashes	_25_29_Open_Licence_crashes	_25_29_Open_Licence_KSI_crashes	P_licences	_25_29_Open_Licences	Pred_P_Licenses	Pred_Open_Licenses
Jul-99	225	80	28	15	62	23	115	39	13	2		959	355	236656.0256	204	71	151	45			148912.9652	235118.9005
Aug-99	211	67	20	6	48	20	102	31	5	3	235062	915	335	237334.5672	198	62	133	48	147726		149428.4809	234735.2985
Sep-99	230	63	32	15	91	34	113	43	12	6		889	324	238013.1088	211	58	139	37			149943.9966	234352.5413
Oct-99	279	78	33	14	79	31	137	43	18	11		1011	353	238669.08	247	66	145	39			150442.3718	233982.7332
Nov-99	254	77	35	18	79	33	123	42	18	12		948	330	239345.5076	221	63	151	34			150956.3038	233601.0114
Dec-99	249	75	18	4	65	20	123	42	8	4	239202	1013	383	239998.0766	226	68	142	36	149761	232583	151452.1304	233231.8032
Jan-00	190	69	26	11	51	25	102	41	19	8	240234	784	273	240669.5448	163	55	125	28	150183	232280	151962.2889	232850.2858
Feb-00	206	61	21	11	62	24	87	25	8	5	241478	777	270	241337.163	186	55	116	33	151194	232368	152469.1374	232468.5223
Mar-00	260	84	23	12	67	32	105	38	16	8	242744	1051	393	241957.2618	230	71	175	56	152690	232071	152938.8596	232110.8326
Apr-00	254	82	34	13	81	32	117	33	16	9	242490	917	333	242614.3918	233	76	123	44	152974	231507	153434.3541	231727.4701
May-00	242	76	20	9	67	28	109	39	9	5	243094	961	339	243243.8841	222	72	162	57	154474	231393	153905.3729	231355.0623
Jun-00	235	74	34	13	72	32	112	37	19	7	243423	992	346	243886.8658	211	67	137	39	155408	231069	154381.1526	230968.2875
Jul-00	239	68	22	5	69	29	127	43	15	5	243377	956	350	244500.9931	213	58	148	46	155443	230891	154829.0642	230591.6267
Aug-00	243	85	26	12	69	31	120	42	17	8	244356	998	373	245126.145	225	78	177	59	156628	230758	155277.2222	230199.5162
Sep-00	239	80	31	13	76	28	122	42	16	9	245258	963	354	245740.3126	209	66	152	45	157312	230601	155708.9367	229804.1051
Oct-00	264	79	17	7	72	29	133	44	11	5	245610	1058	344	246322.6627	236	70	152	36	157729	230147	156109.9981	229418.1355
Nov-00	273	91	34	16	73	38	131	45	18	11		1032	344	246910.2418	235	79	163	35			156506.5265	229015.9409
Dec-00	292	76	38	11	98	34	161	39	22	12	246264	1141	380	247463.275	263	67	167	55	157681	229202	156872.75	228623.7235
Jan-01	250	69	24	10	70	30	116	31	10	2	248461	982	318	248016.582	220	61	138	33	157775	228883	157233.0103	228215.6708
Feb-01	285	89	31	11	64	29	125	45	13	9	249198	1034	320	248549.1187	254	77	150	35	157716	228516	157574.9265	227805.3154
Mar-01	298	89	25	12	72	32	128	44	15	3	250100	1240	406	249010.3752	263	73	210	51	158046	228230	157868.2262	227433.292
Apr-01	269	76	33	12	70	26	116	37	19	12	250625	1004	310	249497.3058	241	64	158	38	157884	227439	158176.0885	227020.7692
May-01	306	91	28	17	69	30	131	36	19	12	251219	1195	389	249943.2033	275	80	170	42	158350	226409	158457.5024	226622.0125
Jun-01	325	102	45	22	83	39	163	63	22	10	251813	1221	380	250376.4711	293	84	182	41	158621	225364	158731.549	226211.7278
Jul-01	270	80	23	9	59	24	137	47	13	9	252670	1189	412	250768.2688	242	70	159	45	158938	224527	158980.8135	225817.5557
Aug-01	311	87	34	22	68	35	150	46	16	9	254000	1228	380	251144.2511	276	79	179	31	160133	224458	159222.1599	225414.1766
Sep-01	311	104	45	24	97	47	156	50	24	15		1156	408	251491.0414	267	86	177	48			159447.2978	225015.3857
Oct-01	342	95	50	22	100	47	160	51	25	14		1284	417	251799.6593	300	80	189	38			159650.1899	224634.1291
Nov-01	332	97	35	16	83	36	148	42	16	11		1194	384	252091.6646	302	88	164	42			159844.8747	224245.2493
Dec-01	284	90	33	12	89	38	154	50	21	12		1140	398	252349.1611	252	78	170	47			160019.2822	223874.0836
Jan-02	246	67	23	13	80	33	131	42	16	7		940	303	252590.3006	215	55	135	27			160185.5518	223496.1474
Feb-02	300	84	25	10	69	26	132	41	15	6		1101	342	252807.0921	259	71	168	44			160338.1618	223124.1684
Mar-02	307	89	30	15	68	26	141	43	21	8		1258	405	252982.8183	268	67	163	39			160464.7001	222793.5296
Apr-02	305	107	29	19	74	38	147	57	15	11		1187	415	253156.0669	261	89	186	43			160592.7667	222433.6254
May-02	307	105	35	18	82	32	128	55	17	10		1210	424	253303.332	267	91	184	48			160705.1458	222091.7375
Jun-02	300	106	46	25	90	44	157	58	19	11		1102	393	253435.4165	274	95	146	37			160809.8415	221745.333
Jul-02	285	76	28	14	74	31	131	39	14	5		1190	386	253544.7418	251	64	161	39			160900.5895	221417.0091
Aug-02	325	109	45	23	83	37	161	56	26	14		1287	461	253639.5815	286	99	193	49			160983.952	221085.137
Sep-02	305	101	24	12	82	36	146	46	14	7		1186	411	253716.9955	262	86	148	42			161057.2539	220761.046
Oct-02	305	93	37	17	88	34	144	52	20	6		1140	418	253776.2741	267	81	159	54			161119.108	220455.0693
Nov-02	306	88	33	10	83	38	135	42	21	12	254551	1137	407	253822.3542	265	74	166	49	162493	219566	161174.1501	220147.068
Dec-02	265	89	27	15	79	33	121	39	8	5		1085	392	253853.2412	232	72	144	36			161219.3828	219857.1326
Jan-03	255	86	28	15	65	27	130	39	26	10	253839	1028	363	253872.1666	226	77	143	39	161325	218205	161258.6727	219566.0387
Feb-03	253	65	23	11	77	26	114	31	13	8	253023	1006	308	253879.1169	237	58	160	36	161026	218328	161291.3299	219283.5886
Mar-03	297	88	38	15	82	28	135	45	21	11	253303	1164	378	253876.0961	256	76	180	43	160963	218214	161315.917	219035.6152
Apr-03	265	96	26	15	77	42	137	58	14	8	253418	1083	391	253863.3569	229	71	152	43	160985	217852	161338.5113	218768.3514
May-03	286	95	29	11	55	25	125	45	13	7	253145	1154	410	253842.3415	260	86	178	49	160855	217986	161356.4475	218516.1041
Jun-03	256	71	29	9	73	25	123	29	25	12	254222	1116	418	253812.2551	220	56	163	60	162201	220157	161371.554	218260.8451
Jul-03	325	109	39	20	93	46	152	57	18	7	254736	1230	453	253775.4781	297	96	157	56	162558	220178	161383.3843	218017.8202
Aug-03	298	107	32	16	76	35	146	55	26	12	253756	1184	437	253730.1182	259	92	138	44	161947	219363	161393.4875	217770.0491
Sep-03	251	86	31	15	75	40	116	43	27	15	254400	1106	390	253678.0756	227	77	154	39	162652	218945	161402.5291	217525.5627
Oct-03	297	82	34	10	80	21	152	41	18	7	254038	1212	434	253622.1914	258	73	179	55	162183	218020	161411.537	217292.4797
Nov-03	305	112	32	18	79	32	150	55	20	9	253457	1226	475	253559.7841	277	102	171	65	162078	217635	161422.7517	217056.0954
Dec-03	284	98	25	13	80	36	132	51	18	10	253887	1145	415	253495.9929	263	88	160	40	161977	217762	161437.2673	216832.7121
Jan-04	238	81	33	14	67	34	95	26	13	6	255180	1069	376	253427.7487	216	72	153	46	161738	217532	161458.153	216608.7499
Feb-04	295	103	34	20	71	30	139	53	15	8	256282	1092	401	253358.5122	268	93	147	49	162053	217540	161487.3215	216393.388
Mar-04	309	84	27	12	79	27	128	26	17	8	256473	1254	455	253294.5451	280	77	169	50	162253	217307	161524.2673	216201.4317
Apr-04	249	92	29	15	73	35	137	51	15	7	253431	1077	409	253229.6922	222	78	144	44	159726	215073	161576.5637	216008.5994
May-04	261	80	33	13	73	27	126	42	11	8	252946	1094	411	253173.7803	232	66	161	63	159784	214819	161642.2627	215836.5268
Jun-04	292	101	29	13	69	29	128	50	19	8	252758	1169	448	253126.8354	269	88	175	53	160253	214957	161727.9333	215676.051
Jul-04	294	117	34	16	79	39	136	50	22	15	252465	1249	500	253095.4263	263	104	176	64	160187	214696	161829.611	215539.4412
Aug-04	293	101	27	14	83	40	127	51	19	11	252278	1246	478	253081.0364	260	88	188	61	160846	215162	161955.2214	215419.3374
Sep-04	269	100	27	15	84	44	130	44	22	12	252665	1149	446	253088.4492	241	90	136	44	161839	215525	162102.3933	215322.1756
Oct-04	296	113	40	22	76	35	148	61	13	6	252298	1221	476	253119.4476	262	100	146	51	161960	215440	162265.6834	215251.3702
Nov-04	310	124	39	17	101	51	141	56	21	11	251746	1185	447	253179.0922	267	106	136	40	162655	215692	162456.1965	215203.6651
Dec-04	268	84	30	14	77	33	116	37	18	6	252553	1156	427	253266.1482	241	76	145	52	163105	215565	162661.7864	215183.6136
Jan-05	267	102	43	19	95	45	130	49	22	10	253877	1006	394	253388.7738	244	90	127	36	163320	215328	162896.3601	215191.5562
Feb-05	263	93	23	9	55	26	113	42	16	7	254458	1076	409	253546.7941	242	85	130	30	163561	215398	163153.7579	215230.4541
Mar-05	289	89	35	17	81	26	142	54	20	8	254373	1185	422	253721.8782	267	82	154	46	163553	214793	163406.2511	215293.7757
Apr-05	320	112	41	20	86	36	142	45	19	11	254454	1262	486	253953.923	291	99	173	48	163124	214678	163708.4828	215396.8543
May-05	265	91	33	15	80	36	117	39	10	6	253835	1147	447	254219.2578	243	81	130	40	163410	214494	164024.2172	215531.2165
Jun-05	264	100	37	20	94	43	106	44	23	13	254015	1159	486	254538.4107	240	95	178	68	163683	214657	164374.9487	215707.3131
Jul-05	277	109	33	13	72	34	137	56	13	7	254219	1199	453	254893.433	252	99	155	52	163737	214726	164738.2915	215914.9092
Aug-05	300	114	32	15	64	26	124	48	19	11	254688	1182	465	255310.5894	276	106	160	46	164246	215271	165138.4943	216168.6757
Sep-05	265	93	26	16	86	37	120	38	15	10	255173	1077	443	255781.3062	237	80	130	41	164620	215576	165563.5818	216462.8127
Oct-05	303	103	36	14	98	36	144	51	18	11	255762	1211	471	256289.969	272	93	169	65	165513	216025	165998.1227	216786.064
Nov-05	315	119	43	18	104	48	151	61	27	12	256100	1255	468	256872.5066	276	100	195	63	166747	216154	166470.2731	217159.8679
Dec-05	267	107	39	23	85	40	141	58	26	17	256634	1170	485	257493.0952	230	84	149	46	166856	216748	166948.6626	217559.7478
Jan-06	254	89	32	13	101	40	112	39	23	15	258785	1044	406	258194.7134	226	74	142	44	167810	217815	167464.262	218011.6857
Feb-06	251	85	21	12	79	37	107	35	17	9	259301	1065	431	258959.1052	224	71	156	60	168084	218219	168000.5504	218502.0543
Mar-06	284	106	40	20	90	40	124	53	15	9	259719	1234	485	259704.7704	261	101	142	45	167982	218642	168502.0061	218977.1328
Apr-06	248	90	22	8	69	29	120	50	18	9	259575	1054	421	260593.0225	226	78	125	39	167823	219170	169075.2969	219537.6769
May-06	265	92	28	15	57	27	93	34	14	8	260562	1201	473	261516.8333	251	86	146	46	168685	219827	169647.2764	220113.5848
Jun-06	283	89	29	13	80	28	89	28	17	8	260694	1202	419	262539.1156	256	78	158	44	168964	220515	170254.7445	220741.9252
Jul-06	306	94	33	13	90	40	117	42	22	14	261506	1188	421	263594.8549	278	82	141	45	169170	221242	170856.9187	221380.8021
Aug-06	295	83	25	14	74	32	98	34	19	9	262677	1251	414	264754.8747	269	74	176	43	170302	222150	171491.8769	222071.3169
Sep-06	274	80	33	14	72	24	118	31	19	4	262435	1182	395	265984.9147	251	72	149	35	170425	222995	172137.1658	222791.1179
Oct-06	294	92	33	15	84	36	123	47	20	11	263971	1224	425	267241.0675	261	80	145	41	171139	223695	172768.6098	223514.1245
Nov-06	304	93	38	21	88	34	115	39	28	16	264177	1217	443	268605.1529	265	77	125	32	171159	224050	173424.8407	224287.0871
Dec-06	292	98	44	16	101	43	131	49	22	12	266036	1186	433	269986.283	266	90	154	40	171589	224911	174059.6861	225058.7852
Jan-07	247	76	25	9	72	23	97	34	15	5	268943	1031	380	271472.2329	217	66	151	55	172496	226171	174710.7817	225879.2037
Feb-07	294	110	25	18	95	40	126	53	21	13	270424	1084	403	273012.3522	266	103	131	46	173175	227213	175351.3605	226721.4808
Mar-07	302	104	32	16	99	37	107	34	26	13	270744	1282	452	274444.5878	269	95	157	58	173197	227424	175915.686	227499.8274
Apr-07	304	105	46	18	99	41	112	42	28	15	272975	1169	450	276069.0349	272	96	137	36	174824	228224	176518.2181	228379.8064
May-07	318	98	36	17	79	32	114	31	19	10	274829	1306	459	277672.1147	291	92	180	50	176729	229272	177071.9217	229248.4385
Jun-07	282	92	34	15	79	27	118	40	27	8	285089	1230	470	279351.4684	255	79	171	65	179338	229821	177605.6094	230162.3054
Jul-07	323	97	42	18	81	31	122	32	31	15	291793	1344	489	280989.4708	291	86	187	50	180870	231001	178077.025	231061.1575
Aug-07	347	108	39	20	111	43	118	37	25	14	291929	1324	477	282687.2444	321	99	169	47	181134	232359	178509.9105	232003.4947
Sep-07	335	88	46	12	89	28	139	44	25	6	291975	1254	429	284385.1398	310	83	148	30	181561	233418	178880.6726	232958.1174
Oct-07	308	97	30	11	91	41	126	46	18	9	292771	1253	456	286026.2156	279	88	166	38	182584	234626	179174.4545	233892.347
Nov-07	334	120	38	22	101	43	131	49	31	14	291526	1277	464	287720.0541	307	111	125	38	182601	234911	179405.6495	234867.2846
Dec-07	328	105	45	16	109	46	145	51	28	14	292931	1158	440	289359.4482	302	96	142	42	183531	236044	179555.336	235819.078
Jan-08	274	94	28	11	81	30	126	46	13	6	295235	1113	431	291057.172	248	82	131	45	185211	237815	179630.3514	236810.2445
Feb-08	271	89	25	16	80	30	115	38	27	15	294270	1159	430	292763.3569	249	83	143	59	184715	237808	179622.5133	237808.3392
Mar-08	326	101	31	13	90	34	114	38	20	6	293239	1263	493	294372.3563	295	92	157	54	184134	238209	179539.9259	238747.7623
Apr-08	317	100	21	12	75	32	125	46	17	9	294092	1289	479	296112.1521	284	90	165	57	184416	239282	179372.4935	239757.525
May-08	330	115	25	11	85	39	120	45	18	9	292871	1396	569	297820.9827	303	105	177	64	184050	240334	179135.2572	240739.4941
Jun-08	310	119	37	17	77	34	114	45	31	17	291205	1196	480	299618.0001	286	111	132	44	184506	241270	178816.7418	241758.2617
Jul-08	307	119	29	16	89	42	120	53	29	15	295978	1271	529	301390.7872	287	112	171	58	183398	242584	178443.1538	242747.1329
Aug-08	283	96	29	9	86	27	90	32	24	12	298414	1267	519	303258.9312	262	89	143	50	181558	243731	177997.1836	243770.8864
Sep-08	267	84	30	12	82	30	90	34	17	6	302234	1210	471	305163.5067	244	77	149	47	180581	245139	177499.5623	244795.3609
Oct-08	287	115	39	26	96	50	107	47	25	19	304494	1238	486	307039.5602	258	99	158	52	178304	246216	176978.727	245786.3039
Nov-08	294	105	39	21	91	42	117	40	34	16	305444	1231	470	309009.3354	264	91	179	59	176430	246903	176411.093	246808.6642
Dec-08	294	117	36	20	88	42	108	49	26	15	308897	1137	464	310942.2206	271	110	128	44	175888	247924	175844.3632	247795.5276
Jan-09	235	86	35	15	74	34	99	32	26	14	312369	1038	415	312962.4139	203	73	152	54	174355	249046	175252.4046	248811.737
Feb-09	220	71	22	10	46	20	79	27	12	7	313389	1081	436	315000.4691	196	61	135	44	172506	249312	174665.8072	249823.4212
Mar-09	297	99	26	12	95	41	127	44	27	11	316136	1264	489	316851.8584	256	81	164	54	171899	250283	174150.2699	250732.567
Apr-09	274	92	26	13	74	34	117	43	29	13	318980	1261	512	318907.6223	240	77	176	65	170917	250761	173605.4525	251733.0504
May-09	259	107	30	19	81	42	107	45	30	18	321112	1231	524	320897.2402	219	89	175	66	169627	251057	173113.5248	252694.0879
Jun-09	246	91	33	15	67	27	92	33	16	8	325366	1184	511	322947.102	212	76	149	61	169385	254451	172650.8308	253678.2562
Jul-09	235	86	26	11	60	29	94	34	20	13	327686	1207	507	324919.1371	214	77	150	49	168779	255607	172254.9866	254620.283
Aug-09	269	99	29	17	68	26	112	40	30	14	328275	1222	482	326939.391	235	89	156	53	168118	256217	171906.6798	255581.2479
Sep-09	228	95	20	13	65	31	96	44	17	12	330236	1139	493	328937.1134	201	78	143	43	168158	257278	171626.1839	256528.0893
Oct-09	241	94	33	17	73	37	100	41	16	6	332048	1189	491	330844.8996	209	83	162	60	167830	258035	171424.0058	257429.7716
Nov-09	228	93	35	20	71	42	102	46	19	11	333086	1094	436	332786.1628	194	71	153	61	168241	258831	171290.4203	258345.4288
Dec-09	248	97	35	15	92	34	120	46	26	10	335750	1107	470	334632.3675	208	86	152	57	168865	259601	171236.6048	259215.2383
Jan-10	184	79	20	7	58	31	75	37	15	8	340663	970	424	336503.3361	158	68	114	38	169957	261607	171260.7079	260096.5628
Feb-10	211	81	21	11	68	35	75	32	17	13	341912	1003	358	338334.0864	185	75	154	45	170054	261899	171366.8618	260959.6824
Mar-10	233	93	23	13	61	30	76	35	16	12	341246	1115	435	339951.6261	209	87	187	58	169643	261835	171533.7543	261723.5864
Apr-10	218	87	21	12	51	24	76	28	13	5	341206	1075	453	341701.9237	197	77	166	63	168263	261677	171797.263	262552.2009
May-10	241	102	27	15	72	39	92	40	25	17	342175	1113	459	343354.9634	211	90	147	44	167973	261944	172130.5562	263337.2006
Jun-10	244	95	26	13	79	41	110	45	18	11	344264	1116	471	345020.6034	204	79	143	51	166916	262674	172554.2918	264130.9382
Jul-10	276	121	32	15	77	36	110	49	16	11	346760	1218	534	346590.7582	245	110	142	51	169369	263395	173038.3639	264881.8185
Aug-10	284	108	25	17	83	42	101	35	14	10	348677	1222	471	348169.2455	256	94	171	46	171584	264915	173610.5825	265639.0289
Sep-10	256	105	29	13	80	38	123	52	15	9	350427	1090	472	349702.1534	227	85	143	53	173443	265708	174250.2734	266375.9013
Oct-10	258	86	26	14	75	37	88	30	16	11	351493	1190	478	351141.548	240	80	162	55	175085	266625	174927.5076	267068.1132
Nov-10	234	102	29	18	81	45	94	41	17	11	352643	1097	484	352582.8954	203	85	167	58	176935	267938	175680.903	267760.0282
Dec-10	305	111	37	17	89	42	115	44	17	9	354048	1142	450	353932.8418	270	92	161	46	178146	268829	176455.6523	268405.1812
Jan-11	191	71	24	13	53	27	93	34	12	8	357107	819	336	355281.0403	170	64	108	31	179460	270282	177297.2842	269044.7142
Feb-11	227	81	19	10	59	25	91	41	14	9	358645	1012	415	356581.5018	195	68	132	41	180211	271316	178174.9635	269654.9494
Mar-11	269	109	26	13	72	31	101	44	20	10	360265	1193	507	357715.2968	229	89	166	63	181406	271996	178994.4404	270179.8051
Apr-11	258	110	28	13	86	41	109	46	18	11	360759	1107	491	358926.2546	225	92	151	73	181634	272316	179927.2509	270730.9905
May-11	224	83	26	13	66	30	74	34	18	10	361743	1150	505	360055.3656	197	73	160	59	182281	273098	180852.1518	271234.2592
Jun-11	217	91	19	11	62	29	76	32	12	9	362882	1048	442	361180.1505	191	77	124	37	183173	273513	181827.747	271723.4608
Jul-11	253	104	25	13	80	42	105	46	23	14	363396	1153	516	362230.7018	222	87	152	58	182983	273606	182788.6033	272167.8757
Aug-11	255	99	23	13	84	42	98	43	25	16	364571	1133	497	363280.3329	222	82	146	49	183998	273989	183796.5354	272598.5713
Sep-11	238	78	23	11	62	29	101	35	18	10	364643	1001	425	364297.1725	205	63	129	44	184335	273654	184817.6063	273002.2214
Oct-11	208	90	19	8	63	31	80	38	17	10	363635	1022	437	365253.8758	186	81	123	46	185001	273428	185816.2237	273369.3527
Nov-11	238	88	23	14	82	37	95	42	11	8	360526	1052	423	366218.2927	203	75	127	45	185113	272505	186856.736	273726.988
Dec-11	210	81	18	9	74	31	77	34	17	13	360966	1000	439	367131.5214	186	71	129	44	185737	272334	187869.6129	274054.4779
Jan-12	206	84	22	11	64	30	95	45	19	6	363985	1008	452	368056.3258	181	66	128	46	187305	273331	188919.3572	274375.8328
Feb-12	228	97	24	11	68	37	79	33	14	7	367814	967	432	368962.0461	197	85	126	47	189755	274731	189968.5562	274681.5682
Mar-12	250	92	17	6	80	31	89	43	13	7	369116	1153	464	369791.0486	214	71	145	48	191673	274981	190945.8501	274954.6895
Apr-12	234	105	23	15	68	39	90	42	19	15	369941	1027	458	370656.1242	199	86	115	37	192345	274946	191981.9728	275234.1622
May-12	245	98	22	11	62	28	82	35	8	5	371056	1157	522	371470.7967	223	88	172	58	193794	275077	192972.433	275493.5889
Jun-12	225	105	28	15	77	41	86	39	10	6	370614	1044	460	372287.3394	205	95	134	45	194997	274522	193979.3939	275751.5041
Jul-12		101		18		39	47	47		10	374736		504	373050.9222		90		65	196847	275897	194934.4182	275992.2924
Aug-12		92		11		37	43	43		4	376037		486	373809.9272		79		57	198506	276616	195897.9004	276232.7855
Sep-12		100		16		42	49	49		13	376577		497	374536.2276		84		60	199326	276836	196834.8916	276465.544
Oct-12		87		7		22	41	41		4	377987		474	375206.5048		77		55	200494	277205	197714.5645	276684.2114
Nov-12		108		17		49	48	48		8	377266		451	375864.6275		95		43	201264	277049	198594.4319	276904.3022
Dec-12		84		10		34	37	37		13	376867		417	376468.0758		66		45	201649	276754	199417.4495	277112.6478
Jan-13		75		14		32	37	37		9	379120		392	377057.4671		67		36	202261	277545	200239.0042	277324.2529
Feb-13		79		12		32	30	30		10	379318		401	377612.7896		70		33	202459	277176	201032.437	277533.1874
Mar-13		109		12		38		46		8	379640		467	378086.0897		92		37	203101	277511	201726.4688	277720.5208
Apr-13		105		12		40		39		12	381999		471	378580.4205		92		59	204330	277570	202471.9974	277927.3346
May-13		120		16		55		50		12	382371		550	379031.2793		106		54	204626	277557	203173.1855	278127.7348
Jun-13		119		15		46		55		11	381054		507	379471.9937		106		51	203596	276731	203880.0632	278335.8705
Jul-13		101		13		33		58		12	381772		539	379878.1717		90		61	204177	276708	204550.5374	278538.8527
Aug-13		139		16		52		52		10	376996		605	380281.709		121		62	202833	278933	205232.9697	278750.3015
Sep-13		93		10		30		35		12	377210		520	380674.0071		85		63	203586	279173	205908.3426	278963.0875
Oct-13		103		11		27		34		6	377712		487	381047.1766		97		54	204090	279328	206557.9347	279169.8673
Nov-13		92		12		35		27		8	377306		529	381429.3975		83		53	204945	279715	207227.1326	279384.0605
Dec-13		85		10		29		31		10	378630		502	381798.1365		76		53	205890	280229	207874.0374	279591.5583
